# Supplementary material for: Vacuum-Assembled ZIF-67/SiO2–PEI Thin-Film Nanocomposite Membrane with Ultrahigh Permeance for Textile Wastewater Treatment
Source: Polymers (Basel). 2025 Jun 22;17(13):1741. doi: 10.3390/polym17131741 (PMC12251891; doi:10.3390/polym17131741)
Supplement: Supplementary file 1 [file polymers-17-01741-s001.zip]

Archive with 1 entries (1 files):
- polymers-3704572-supplementary.pdf
